# Supplementary material for: Organization at criticality enables processing of time‐varying signals by receptor networks
Source: Mol Syst Biol. 2020 Feb 24;16(2):e8870. doi: 10.15252/msb.20198870 (PMC7036718; doi:10.15252/msb.20198870)
Supplement: Supplementary file 3 — Movie EV2 [file MSB-16-e8870-s003.zip]

Archive with 5 entries (4 files):
- Movie_EV2.mp4
- Movie_EV2.pdf
- __MACOSX/
- __MACOSX/._Movie_EV2.mp4
- __MACOSX/._Movie_EV2.pdf
